# Supplementary material for: Performance of ChatGPT Across Different Versions in Medical Licensing Examinations Worldwide: Systematic Review and Meta-Analysis
Source: J Med Internet Res. 2024 Jul 25;26:e60807. doi: 10.2196/60807 (PMC11310649; doi:10.2196/60807)
Supplement: Multimedia Appendix 3 [file jmir_v26i1e60807_app3.xlsx]

## Sheet: Sheet1
Title	Citation Number	Author&Year	Publication Date	Type of Publication	Country of the Medical Licensing Exam	Name of the Medical Licensing Exam	ChatGPT Version	Language in Which ChatGPT was Tested	Duration of Test	Type of Questions	Counts of Correct/Total Questions, Accuracy Rate	Did ChatGPT Pass the Exam	Comparison between Medical Students	Was Prompt Used
How Does ChatGPT Perform on the Italian Residency Admission National Exam Compared to 15,869 Medical Graduates?	14	Alessandri 2023	25 July, 2023	Letter	Italy	Italian Residency Admission National Exam	GPT-3	English	30 June, 2023	Multiple-Choice Questions (MCQ)	122/140, 87.14%	Unclear, but the article mentions ChatGPT achieved satisfactory results	ChatGPT-3 scores are better than the average of medical students.	No
ChatGPT Conquers the Saudi Medical Licensing Exam: Exploring the Accuracy of Artificial Intelligence in Medical Knowledge Assessment and Implications for Modern Medical Education	15	Aljindan 2023	11 September, 2023	Article	Saudi Arabia	Saudi Medical Licensing Exam (SMLE)	ChatGPT-4	English	9 July, 2023	Multiple-Choice Questions (MCQ)	198/220, 90.00%	Unclear, but the article mentions ChatGPT achieved satisfactory results	Unclear	Yes
Performance of Generative Pre-trained Transformer-4 (GPT-4) in Membership of the Royal College of General Practitioners (MRCGP)-style examination questions	16	Armitage 2023	23 December, 2023	Letter	United Kingdom	Membership of the Royal College of General Practitioners (MRCGP)-style examination questions	ChatGPT-4	English	10 November, 2023	Multiple-Choice Questions (MCQ)	20/20, 100.00%	Unclear, but the article mentions ChatGPT achieved satisfactory results	Unclear	Yes
ChatGPT in Iranian medical licensing examination: evaluating the diagnostic accuracy and decision-making capabilities of an AI-based model	17	Ebrahimian 2023	11 December, 2023	Article	Iran	Medical licensing examination of Iran	ChatGPT-4	English (Original in Persian)	Unclear	Multiple-Choice Questions (MCQ)	137/200, 68.50%	Yes	ChatGPT-4 scores are better than the average of medical students.	No
How does ChatGPT-4 preform on non-English national medical licensing examination? An evaluation in Chinese language	18	Fang 2023	1 December, 2023	Article	China	Chinese National Medical Licensing Examination (CNMLE)	ChatGPT-4	Chinese (Original in Chinese) English	Unclear	Multiple-Choice Questions (MCQ) Open-ended Questions	442/600, 73.67%	Yes	ChatGPT-4 scores are better than the average of medical students.	No
Performance of ChatGPT on the Peruvian National licensing medical examination: Cross-Sectional study	19	Flores-Cohaila 2023	28 September, 2023	Article	Peru	Peruvian NLME (Examen Nacional de Medicina [ENAM] in Spanish)	ChatGPT-3.5 ChatGPT-4	Spanish	15 to 20 March, 2023 5 May, 2023	Multiple-Choice Questions (MCQ) Multiple-Choice Questions (MCQ) with justification Open-ended Questions	ChatGPT-3.5 139/180, 77.22% ChatGPT-4 155/180, 86.11%	Yes	ChatGPT-3.5/4 scores are better than the average of medical students.	Yes
ChatGPT-4 Performance on USMLE Step 1 Style Questions and Its Implications for Medical Education: A Comparative Study Across Systems and Disciplines	20	Garabet 2023	27 December, 2023	Article	United States	United States Medical Licensing Examination (USMLE)	ChatGPT-4	English	Unclear	Multiple-Choice Questions (MCQ)	1118/1300, 86.00%	Yes	ChatGPT-4 scores are better than the average of medical students.	No
How Does ChatGPT Perform on the United States Medical Licensing Examination (USMLE)? The Implications of Large Language Models for Medical Education and Knowledge Assessment	21	Gilson 2023	8 February, 2023	Article	United States	United States Medical Licensing Examination (USMLE)	ChatGPT-3.5 GPT-3 InstructGPT	English	15 December, 2022	Multiple-Choice Questions (MCQ)	GPT-3 78/389, 20.05% ChatGPT-3.5 201/389, 51.67% InstructGPT 170/389, 43.70%	No	ChatGPT-3.5/GPT-3/InstructGPT scores are worse than the average of medical students.	Yes
Performance of ChatGPT-4 in answering questions from the Brazilian National Examination for Medical Degree Revalidation	22	Gobira 2023	25 September, 2023	Article	Brazil	Brazilian National Examination for Medical Degree Revalidation (Revalida)	ChatGPT-4	Portuguese	Unclear	Multiple-Choice Questions (MCQ)	71/81, 87.65%	Unclear, but the article mentions ChatGPT achieved satisfactory results	Unclear	No
Evaluating the Efficacy of ChatGPT in Navigating the Spanish medical Residency Entrance examination (MIR): Promising Horizons for AI in Clinical medicine	23	Guillen-Grima 2023	20 November, 2023	Article	Spain	MIR (“Médico Interno Residente”) medical examination	ChatGPT-3.5 ChatGPT-4	Spanish (Original in Spanish) English	Unclear	Multiple-Choice Questions (MCQ)	ChatGPT-3.5 115/182, 63.19% ChatGPT-4 158/182, 86.81%	Unclear, but the article mentions ChatGPT achieved satisfactory results	ChatGPT-4 scores are better than the average of medical students.	Yes
Influence on the accuracy in ChatGPT: Differences in the amount of information per medical field	24	Haze 2023	3 November, 2023	Article	Japan	Japanese National Medical Licensing Examination	ChatGPT-3.5 ChatGPT-4	Japanese	Unclear	Multiple-Choice Questions (MCQ) Calculation Questions	ChatGPT-3.5 474/840, 56.43% ChatGPT-4 685/840, 81.55%	Unclear, but the article mentions ChatGPT achieved satisfactory results	Unclear	No
Performance of ChatGPT on Stage 1 of the Taiwanese medical licensing exam	25	Huang 2024	16 February, 2024	Article	Taiwan	Staged SPTEMD（Staged senior professional and technical examinations for medical doctors）	ChatGPT-4	Mixed in Chinese and English	Unclear	Multiple-Choice Questions (MCQ)	525/600, 87.5%	Unclear, but the article mentions ChatGPT achieved satisfactory results	Unclear	Yes
GPT-4 can pass the Korean National Licensing Examination for Korean Medicine Doctors	26	Jang 2023	15 December, 2023	Article	Korean	Korean National Licensing Examination for Korean Medicine Doctors (K-NLEKMD)	ChatGPT-3.5 ChatGPT-4	Korean (Original in Korean) English	Unclear	Multiple-Choice Questions (MCQ)	ChatGPT-3.5 Unclear ChatGPT-4 176/340, 51.76%	No	ChatGPT-3.5/4 scores are worse than the average of medical students.	Yes
ChatGPT Passes German State examination in medicine with Picture Questions Omitted	27	Jung 2023	31 March, 2023	Letter	German	German State Examination in Medicine	ChatGPT-3.5	German	Unclear	Multiple-Choice Questions (MCQ)	326/515, 63.30%	Yes	ChatGPT-3.5 scores are worse than the average of medical students.	No
Use of ChatGPT on Taiwan's Examination for Medical Doctors	28	Kao 2023	11 July, 2023	Letter	Taiwan	Staged SPTEMD（Staged senior professional and technical examinations for medical doctors）	GPT-3	Chinese	Unclear	Multiple-Choice Questions (MCQ)	72.5/156, 46.47%	No	Unclear	No
Beyond the Pass Mark: Accuracy of ChatGPT and Bing in the National Medical Licensure Examination in Japan	29	Kataoka 2023	20 September, 2023	Short Communication	Japan	Japanese National Medical Licensing Examination	ChatGPT Plus BingChat	Japanese	3 to 15 February, 2023 16 to 28 February, 2023	Multiple-Choice Questions (MCQ)	ChatGPT Plus 106/281, 38%	No	Unclear	Yes
Application of ChatGPT in multilingual medical education: How does ChatGPT fare in 2023's Iranian residency entrance examination	30	Khorshidi 2023	31 July, 2023	Article	Iran	Iranian Residency Entrance Exam	ChatGPT-4	Persian (Original in Persian) English Spanish French	25 May to 15 July, 2023	Multiple-Choice Questions (MCQ)	161/198, 81.31%	Unclear, but the article mentions ChatGPT achieved satisfactory results	ChatGPT-4 scores are better than the average of medical students.	No
This too shall pass: the performance of ChatGPT-3.5, ChatGPT-4 and New Bing in an Australian medical licensing examination	31	Kleinig 2023	1 August, 2023	Letter	Australia	Australian Medical Council licensing examination	ChatGPT-3.5 ChatGPT-4 NewBing	English	16 to 18 March, 2023	Multiple-Choice Questions (MCQ)	ChatGPT-3.5 33/50, 66% ChatGPT-4 39.7/50, 79.4% NewBing 36/50, 72%	Unclear	Unclear	No
Universal precautions required Artificial intelligence takes on the Australian Medical Council's trial examination	32	Kleinig 2023*	December, 2023	Article	Australia	Australian Medical Council licensing examination	GPT-3	English	Unclear	Multiple-Choice Questions (MCQ)	29/50, 58%	Unclear	Unclear	No
Pure Wisdom or Potemkin Villages? A Comparison of ChatGPT 3.5 and ChatGPT 4 on USMLE Step 3 Style Questions: Quantitative Analysis	33	Knoedler 2024	5 January, 2024	Article	United States	United States Medical Licensing Examination (USMLE)	ChatGPT-3.5 ChatGPT-4	English	Unclear	Multiple-Choice Questions (MCQ)	ChatGPT-3.5 1047/1840, 56.90% ChatGPT-4 194/229, 84.72%	Yes (Chatgpt-4) No (ChatGPT-3.5)	ChatGPT-4 scores are better than the average of medical students. ChatGPT-3.5 scores are worse than the average of medical students.	No
Performance of ChatGPT on USMLE: Potential for AI-assisted medical education using large language models	3	Kung 2023	9 February, 2023	Article	United States	United States Medical Licensing Examination (USMLE)	ChatGPT-3.5	English	Unclear	Multiple-Choice Questions (MCQ) Multiple-Choice Questions (MCQ) with justification Open-ended Questions	170.5/350, 48.71%	No	Unclear	No
Evaluating the performance of ChatGPT-4 on the United Kingdom Medical Licensing Assessment	34	Lai 2023	19 September, 2023	Article	United Kingdom	United Kingdom Medical Licensing Assessment (UKMLA)	ChatGPT-4	English	Unclear	Multiple-Choice Questions (MCQ)	145.6/191, 76.23%	Yes	Unclear	No
Exploring the proficiency of ChatGPT-4: An evaluation of its performance in the Taiwan advanced medical licensing examination	35	Lin 2023	5 March, 2023	Article	Taiwan	Taiwan Medical Licensing Examinations	ChatGPT-4	Chinese	12 June to 13 August, 2023	Multiple-Choice Questions (MCQ)	1055/1280, 82.42%	Yes	Unclear	Yes
Comparison of the Performance of GPT-3.5 and GPT-4 With That of Medical Students on the Written German Medical Licensing Examination: Observational Study	36	Meyer 2024	8 February, 2024	Article	German	German medical licensing examination (Zweites Staatsexamen)	ChatGPT-3.5 ChatGPT-4	German	Unclear	Multiple-Choice Questions (MCQ)	ChatGPT-3.5 548/937, 58.48% ChatGPT-4 796/937, 84.95%	Yes (Chatgpt-4) No (ChatGPT-3.5)	ChatGPT-4 scores are better than the average of medical students. ChatGPT-3.5 scores are worse than the average of medical students.	No
ChatGPT-4: An assessment of an upgraded artificial intelligence chatbot in the United States Medical Licensing Examination	37	Mihalache 2023	15 October, 2023	Article	United States	United States Medical Licensing Examination (USMLE)	ChatGPT-4	English	21 March, 2023	Multiple-Choice Questions (MCQ)	281/319, 88.09%	Yes	Unclear	No
Capability of GPT-4V(ision) in the Japanese National Medical Licensing Examination: Evaluation Study	38	Nakao 2024	12 March, 2024	Article	Japan	Japanese National Medical Licensing Examination	ChatGPT-4	Japanese	Unclear	Multiple-Choice Questions (MCQ)	73/108, 67.59%	No	ChatGPT-4 scores are worse than the average of medical students.	No
ChatGPT Performance in the medical specialty exam: an observational study	39	Oztermeli 2023	11 August, 2023	Article	Turkey	Medical Specialty Exam (MSE)	ChatGPT-3.5	Turkish	Unclear	Multiple-Choice Questions (MCQ)	748/1177, 63.55%	Unclear, but the article mentions ChatGPT achieved satisfactory results	ChatGPT-3.5 scores are better than the average of medical students.	No
Artificial intelligence in medical education: Comparative analysis of ChatGPT, Bing, and medical students in Germany	40	Roos 2023	4 September, 2023	Article	German	German Medical State Examination	ChatGPT-3.5 ChatGPT-4 Bing	German	Unclear	Multiple-Choice Questions (MCQ)	ChatGPT-3.5 414/630, 65.71% ChatGPT-4 555/630, 88.10%	Yes (Chatgpt-4) Yes (ChatGPT-3.5) Yes (Bing)	ChatGPT-4 scores are better than the average of medical students. ChatGPT-3.5 scores are worse than the average of medical students.	No
Evaluation of the performance of GPT-3.5 and GPT-4 on the Polish Medical Final Examination	41	Rosoł 2023	22 November, 2023	Article	Poland	Polish Medical Final Examination (Lekarski Egzamin Końcowy, or LEK, in Polish)	ChatGPT-3.5 ChatGPT-4	Polish (Original in Polish) English	29 March to 14 August, 2023	Multiple-Choice Questions (MCQ)	ChatGPT-3.5 320.5/585, 54.79% ChatGPT-4 465.5/585, 79.57%	Yes (Chatgpt-4) No (ChatGPT-3.5)	ChatGPT-4 scores are worse than the average of medical students.	No
Exploring the potential of ChatGPT for clinical reasoning and decision-making: a cross-sectional study on the Italian Medical Residency Exam	42	Scaioli 2023	October, 2023	Article	Italy	Italian State Exam for Medical Residency (SSM)	ChatGPT-3.5	Italian	6 March, 2023	Multiple-Choice Questions (MCQ)	123/136, 90.44%	Yes	ChatGPT-3.5 scores are better than the average of medical students.	Yes
Can ChatGPT pass China's national medical licensing examination?	43	Shang 2023	December, 2023	Letter	China	Chinese National Medical Licensing Examination (CNMLE)	ChatGPT-3.5	Chinese	12 and 13 June, 2023	Multiple-Choice Questions (MCQ)	340/596, 57.05%	No	Unclear	No
Performance of GPT-3.5 and GPT-4 on the Japanese Medical Licensing Examination: Comparison Study	44	Takagi 2023	29 July, 2023	Article	Japan	Japanese National Medical Licensing Examination	ChatGPT-3.5 ChatGPT-4	Japanese	16 to 18 March, 2023	Multiple-Choice Questions (MCQ)	ChatGPT-3.5 129/254, 50.80% ChatGPT-4 203/254, 79.92%	Yes (Chatgpt-4) No (ChatGPT-3.5)	ChatGPT-3.5/4 scores are worse than the average of medical students.	No
Artificial intelligence in global health equity: an evaluation and discussion on the application of ChatGPT, in the Chinese National Medical Licensing Examination	45	Tong 2023	19 October, 2023	Article	China	Chinese National Medical Licensing Examination (CNMLE)	ChatGPT-4	Chinese (Original in Chinese) English	3 and 4 May, 2023	Multiple-Choice Questions (MCQ)	130/160, 81.25%	Yes	Unclear	No
Performance of ChatGPT, Bard, Claude, and Bing on the Peruvian National licensing medical examination: A Cross-Sectional study	46	Torres-Zegarra 2023	20 November, 2023	Article	Peru	Peruvian National Medical Licensing Examination (P-NLME)	ChatGPT-3.5 ChatGPT-4 Bing Bard Claude	Peruvian	25 July, 2023	Multiple-Choice Questions (MCQ)	ChatGPT-3.5 119/180, 66.11% ChatGPT-4 156/180, 86.67%	Unclear, but the article mentions ChatGPT achieved satisfactory results	ChatGPT-3.5/4 scores are better than the average of medical students.	Yes
Performance and exploration of ChatGPT in medical examination, records and education in Chinese: Pave the way for medical AI	47	Wang 2023	September, 2023	Article	China	Chinese National Medical Licensing Examination (CNMLE) Chinese National Medical Licensing Examination (CNMLE-E) National Entrance Examination for Postgraduate-Clinical Medicine Comprehensive Ability (NEEPM)	ChatGPT-3.5 ChatGPT-4	Chinese (Original in Chinese) English	14 Feburary, 2023 14 to 16 May, 2023	Multiple-Choice Questions (MCQ)	ChatGPT-3.5 118/200, 59.00% ChatGPT-4 166/200, 83.00%	Yes (Chatgpt-4) No (ChatGPT-3.5)	ChatGPT-4 scores are better than the average of medical students. ChatGPT-3.5 scores are worse than the average of medical students.	Yes
ChatGPT Performs on the Chinese National Medical Licensing Examination	48	Wang 2023*	15 August, 2023	Article	China	Chinese National Medical Licensing Examination (CNMLE)	ChatGPT-3.5	Chinese (Original in Chinese) English	Unclear	Multiple-Choice Questions (MCQ)	282/600, 47.00%	No	ChatGPT-3.5 scores are worse than the average of medical students.	No
Performance Comparison of ChatGPT-4 and Japanese Medical Residents in the General Medicine In-Training Examination: Comparison Study	49	Watari 2023	6 December, 2023	Article	Japan	General Medicine In-Training Examination (GM-ITE)	ChatGPT-4	Japanese	15 and 16 July, 2023	Multiple-Choice Questions (MCQ)	96/137, 70.07%	Unclear, but the article mentions ChatGPT achieved satisfactory results	ChatGPT-4 scores are better than the average of medical students.	No
ChatGPT failed Taiwan's Family Medicine Board Exam	50	Weng 2023	August, 2023	Article	Taiwan	Taiwan Association of Family Medicine (TAFM)	ChatGPT-3.5	Chinese	Unclear	Multiple-Choice Questions (MCQ)	52/125, 41.60%	No	ChatGPT-3.5 scores are worse than the average of medical students.	No
Accuracy of ChatGPT on medical Questions in the National medical licensing examination in Japan: Evaluation study	51	Yanagita 2023	13 October, 2023	Article	Japan	Japanese National Medical Licensing Examination	ChatGPT-3.5 ChatGPT-4	Japanese	Unclear	Multiple-Choice Questions (MCQ)	ChatGPT-3.5 102/292, 34.93% ChatGPT-4 227/292, 77.74%	Yes (Chatgpt-4) No (ChatGPT-3.5)	Unclear	No
Examining ChatGPT Performance on USMLE Sample Items and Implications for assessment	52	Yaneva 2024	February, 2024	Article	United States	United States Medical Licensing Examination (USMLE)	ChatGPT-3.5	English	20 Feburary to 19 March, 2023	Multiple-Choice Questions (MCQ)	245.3/377, 65.07%	Yes	Unclear	No
ChatGPT's potential role in non-English-speaking outpatient clinic settings	53	Zhu 2023	26 July, 2023	Opinion	China	Chinese National Medical Licensing Examination (CNMLE)	ChatGPT-4	Chinese	Unclear	Multiple-Choice Questions (MCQ) Patient History Inquiry Questions	1303/1800, 72.39%	Yes	ChatGPT-4 scores are better than the average of medical students.	No
Performance of ChatGPT on Chinese national medical licensing examinations: a five-year examination evaluation study for physicians, pharmacists and nurses	54	Zong 2024	14 February, 2024	Article	China	National Medical Licensing Examination (NMLE)	ChatGPT-3.5	Chinese	Unclear	Multiple-Choice Questions (MCQ)	1590/3000, 53.00%	No	Unclear	No
Exploring the Proficiency of ChatGPT 3.5, 4, and 4 with Vision in the Chile Medical Licensing Exam	55	Rojas 2024	30 April, 2024	Article	Chile	Chile’s EUNACOM (Examen Único Nacional de Conocimientos de Medicina)	ChatGPT-3.5 ChatGPT-4 ChatGPT-4 With Vision	Spanish	Unclear	Multiple-Choice Questions (MCQ)	ChatGPT-3.5 310.6/540, 57.52% ChatGPT-4 428.3/540, 79.31% ChatGPT-4 With Vision 425.6/540, 78.81%	Yes (Chatgpt-4) Yes (ChatGPT-3.5) Yes (ChatGPT-4 With Vision)	Unclear	Yes
Performance of ChatGPT on USMLE: Unlocking the Potential of Large Language Models for AI-Assisted Medical Education	56	Sharma 2023	July, 2023	Preprint	United States	United States Medical Licensing Examination (USMLE)	ChatGPT-3.5	English	Unclear	Multiple-Choice Questions (MCQ) Open-ended Questions	68/119, 57.14%	No	Unclear	No
ChatGPT's Performance on Iran's Medical Licensing Exams	57	Keshtkar 2023	8 September, 2023	Preprint	Iran	Medical licensing examination of Iran	ChatGPT-3.5	Persian (Original in Persian) English	Unclear	Multiple-Choice Questions (MCQ)	394/1105, 35.66%	No	Unclear	No
